# Supplementary material for: Quantitative description of the relationship between the enhancement of distraction-suppression and brain local state alteration after transcranial direct current stimulation
Source: Front Neurosci. 2022 Sep 6;16:984893. doi: 10.3389/fnins.2022.984893 (PMC9485618; doi:10.3389/fnins.2022.984893)
Supplement: Supplementary file 1 [file Data_Sheet_1.xlsx]

## Sheet: Dosenbach_Science_142ROIs
6	64	3	vmPFC
0	51	32	mPFC
-25	51	27	aPFC
9	51	16	vmPFC
-6	50	-1	vmPFC
-11	45	17	vmPFC
8	42	-5	vmPFC
9	39	20	ACC
46	39	-15	vlPFC
23	33	47	sup frontal
-16	29	54	sup frontal
52	-15	-13	inf temporal
-59	-25	-15	inf temporal
1	-26	31	post cingulate
28	-37	-15	fusiform
-3	-38	45	precuneus
-8	-41	3	post cingulate
-61	-41	-2	inf temporal
-28	-42	-11	occipital
-5	-43	25	post cingulate
9	-43	25	precuneus
5	-50	33	precuneus
-5	-52	17	post cingulate
10	-55	17	post cingulate
-6	-56	29	precuneus
-11	-58	17	post cingulate
51	-59	34	angular gyrus
-48	-63	35	angular gyrus
11	-68	42	precuneus
-36	-69	40	IPS
-9	-72	41	occipital
45	-72	29	occipital
-2	-75	32	occipital
-42	-76	26	occipital
29	57	18	aPFC
-29	57	10	aPFC
42	48	-3	vent aPFC
-43	47	2	vent aPFC
39	42	16	vlPFC
40	36	29	dlPFC
-1	28	40	ACC
46	28	31	dlPFC
-52	28	17	vPFC
-44	27	33	dlPFC
40	17	40	dFC
44	8	34	dFC
-42	7	36	dFC
-41	-40	42	IPL
54	-44	43	IPL
-35	-46	48	post parietal
-48	-47	49	IPL
-53	-50	39	IPL
44	-52	47	IPL
-32	-58	46	IPS
32	-59	41	IPS
58	11	14	frontal
60	8	34	dFC
-55	7	23	vFC
10	5	51	pre-SMA
43	1	12	vFC
0	-1	52	SMA
53	-3	32	frontal
58	-3	17	precentral gyrus
-42	-3	11	mid insula
-44	-6	49	precentral gyrus
-26	-8	54	parietal
46	-8	24	precentral gyrus
-54	-9	23	precentral gyrus
44	-11	38	precentral gyrus
-47	-12	36	parietal
33	-12	16	mid insula
-36	-12	15	mid insula
59	-13	8	temporal
-38	-15	59	parietal
-47	-18	50	parietal
46	-20	45	parietal
-55	-22	38	parietal
-54	-22	22	precentral gyrus
-54	-22	9	temporal
41	-23	55	parietal
42	-24	17	post insula
18	-27	62	parietal
-38	-27	60	parietal
-24	-30	64	parietal
-41	-31	48	post parietal
-41	-37	16	temporal
-53	-37	13	temporal
34	-39	65	sup parietal
27	49	26	aPFC
34	32	7	vPFC
-2	30	27	ACC
51	23	8	vFC
38	21	-1	ant insula
9	20	34	dACC
-36	18	2	ant insula
-6	17	34	basal ganglia
0	15	45	mFC
-46	10	14	vFC
-20	6	7	basal ganglia
14	6	7	basal ganglia
-48	6	1	vFC
37	-2	-3	mid insula
-12	-3	13	thalamus
-12	-12	6	thalamus
11	-12	6	thalamus
32	-12	2	mid insula
-30	-14	1	mid insula
11	-24	2	basal ganglia
-30	-28	9	post insula
51	-30	5	temporal
-4	-31	-4	post cingulate
54	-31	-18	fusiform
8	-40	50	precuneus
58	-41	20	parietal
43	-43	8	temporal
-55	-44	30	parietal
42	-46	21	sup temporal
-41	-47	29	angular gyrus
-59	-47	11	temporal
-52	-63	15	TPJ
-18	-50	1	occipital
-34	-60	-5	occipital
36	-60	-8	occipital
46	-62	5	temporal
-44	-63	-7	occipital
19	-66	-1	occipital
17	-68	20	occipital
39	-71	13	occipital
29	-73	29	occipital
-29	-75	28	occipital
-16	-76	33	occipital
9	-76	14	occipital
15	-77	32	occipital
20	-78	-2	occipital
-5	-80	9	post occipital
29	-81	14	post occipital
33	-81	-2	post occipital
-37	-83	-2	post occipital
-29	-88	8	post occipital
13	-91	2	post occipital
27	-91	2	post occipital
-4	-94	12	post occipital

## Sheet: Sheet1
					序号	内容
					1	苹果
					2	香蕉
					3	西瓜
					4	梨
					5	黄瓜
